# Supplementary material for: Inhibition of Adhesion Molecule Gene Expression and Cell Adhesion by the Metabolic Regulator PGC-1α
Source: PLoS One. 2016 Dec 16;11(12):e0165598. doi: 10.1371/journal.pone.0165598 (PMC5161318; doi:10.1371/journal.pone.0165598)
Supplement: S1 Table — (XLSX) [file pone.0165598.s004.xlsx]

## Sheet: Sheet1
mRNA expression primers
Mouse
	Forward	Reverse
Actb	GGCTGTATTCCCCTCCATCG	CCAGTTGGTAACAATGCCATGT
Adam10	CCAAACGAGCAGTCTCACAT	AAGGGAAGTGTCCCTCTTCA
Adam23	CAGCACAGCTGGTCATTTCT	CAACCCAGAGTCTCAGCAAA
Cdh11	AAGCCTACATCCTGAATGCC	AGCACAACGATGACCAGAAG
Ceacam1	TGCACTCTCAGGAAACCTTG	CACTGGAAGTGCAGAGCATT
Itga11	CAAGAAGTGGTTGGTTGTGG	TGGGTTACCGGACATTTGTA
Itga4	GAAGCCAGCGTTCATATTCA	TGAGGTCTCATCCATTTCCA
Itgb3	TCATTGGCCTTGCTACTCTG	GTTGTTTGCTGTGTCCCACT
Itgb8	AAAGATTGCTGCTGGTGATG	TGTTCCATGGTTGTCGATTT
Mcam	CTGGAGCTGCTGGTGAACTA	CTGGCCTGTCTTGTCTCTCA
Nrcam	GACTGTGGACGAAGCTGGTA	AACCCAAAGAAGCTTCGAGA
Pcdh1	CATCCAGGTGAAAGCTAACG	AGTGTTTCGGTCTAGTCGCA
Pcdh18	TCAGTGACCTCTTCCTCACG	TGCACTCCTCCGTACATAGC
Pcdh19	TTACAGCTTTCGCATTACGG	TTGTTGTCATTCGAATCGGT
Pcdh7	GCAAACAGCCATTTCGTAGA	CATAGCAACTCTGCAGTGACC
Human
	Forward	Reverse
ACTB	GAGGCACTCTTCCAGCCTT	AAGGTAGTTTCGTGGATGCC
ADAM12	TGGTGACCATCCTGTGTCTT	GGCGCACACACCTTAGTTT
CDH11	TAATGCTCCCAAGTTTGCTG	TAACAATTGGCTGGTTGGAA
CDH4	GTTTACCGCATCATCAGTGG	TCGTAGTCGACTGCCTTCAC
COX7B	AGGGTACCTGAAGCGAATTG	TGAATGCTTCGAACTTGGAG
ITGA2	TACCTGCTGGTTGAAAGACG	GTCTGGAACGTTGATGATGC
ITGB1	ATGCCAAATCATGTGGAGAA	TCGTGCAGAAGTAGGCATTC
ITGB5	CGCTATGAAATGGCTTCAAA	ACATCAGTCCACAGTGCCAT
NRCAM	ATTAGGGATGGCGAAGAATG	TTGCATTCAAAGGACACCAT
PCDH12	ACGACAATGCACCTGTGTTT	AGTCTGCATCATGAGCCTTG
PCDH18	TTAGAAAGAGGGCAGATGGG	GCTGAGAGACCTGCTCAACA
PCDHB16	AAATCAGCCCAAGCTCTCAT	CTCAGGGTATTTCCTGCCAT
Human intronic RNA expression
	Forward	Reverse
ACTB	AAGGCCGCTTTACACCAG	AAGACAGTGTTGTGGGTGTAGG
ADAM12	GGACAGTGGTGAAGGAGGTT	GAGTGCCTGTCTGTGCTTGT
ITGA2	GCAGGTTATCATGGGAAGGT	CCCTCTTTGCATACCTGGAT
ITGB5	CAGGACTCTGGGAAACCATT	GAGCTGGGACCTACTTCTGC
PCDH18	TGTCACTGCACTGCACCTTA	ATGCAGCAGACTCATAACGG
